# Supplementary material for: Identifying and quantifying isoforms from accurate full-length transcriptome sequencing reads with Mandalorion
Source: Genome Biol. 2023 Jul 17;24:167. doi: 10.1186/s13059-023-02999-6 (PMC10351160; doi:10.1186/s13059-023-02999-6)
Supplement: Supplementary file 1 — Additional file 1: Table S1. Recall and precision of Mandalorion and StringTie versions. Table S2. (SIRV tool assignment). [file 13059_2023_2999_MOESM1_ESM.xlsx]

## Sheet: Table S1 Recall and precision 
Tool	Ground Truth	Read source	Reference annotation	Recall	Precision
Mandalorion	SIRV isoforms	PacBio IsoSeq	yes	89.86	98.41
StringTie	SIRV isoforms	PacBio IsoSeq	yes	91.3	96.92
Bambu	SIRV isoforms	PacBio IsoSeq	yes	94.2	100
IsoQuant	SIRV isoforms	PacBio IsoSeq	yes	91.3	96.92
Mandalorion	SIRV isoforms	PacBio IsoSeq	no	75.36	98.11
StringTie	SIRV isoforms	PacBio IsoSeq	no	31.88	46.81
Bambu	SIRV isoforms	PacBio IsoSeq	no	55.07	92.68
IsoQuant	SIRV isoforms	PacBio IsoSeq	no	56.52	92.86
Mandalorion	Simulated Isoforms	IsoSeqSim	yes	87.89	92.05
StringTie	Simulated Isoforms	IsoSeqSim	yes	75.28	88.75
Bambu	Simulated Isoforms	IsoSeqSim	yes	85.44	92.94
IsoQuant	Simulated Isoforms	IsoSeqSim	yes	77.1	93.43
Mandalorion	Simulated Isoforms	IsoSeqSim	no	80.24	91.33
StringTie	Simulated Isoforms	IsoSeqSim	no	67.47	81.05
Bambu	Simulated Isoforms	IsoSeqSim	no	72.34	85.33
IsoQuant	Simulated Isoforms	IsoSeqSim	no	60.22	87.3
Table S1.: Recall and precision of Mandalorion and StringTie versions.

## Sheet: Table S2  SIRV_Tool_assignment
Mandalorion_w/ A
isoform	chrom	strand	length	exons	structural_category	associated_transcript	ref_length	ref_exons	diff_to_TSS	diff_to_TTS	comment
Isoform181_30	SIRV1	-	743	3	full-splice_match	SIRV107	744	3	1	0	TP
Isoform183_429	SIRV1	+	463	3	full-splice_match	SIRV109	464	3	1	0	TP
Isoform184_11	SIRV1	+	701	3	full-splice_match	SIRV108	702	3	1	0	TP
Isoform198_454	SIRV1	-	1560	6	full-splice_match	SIRV101	1561	6	1	0	TP
Isoform202_203	SIRV1	-	1362	6	full-splice_match	SIRV103	1363	6	1	0	TP
Isoform206_1905	SIRV1	-	1299	4	full-splice_match	SIRV102	1300	4	1	0	TP
Isoform210_258	SIRV1	-	972	3	full-splice_match	SIRV106	973	3	1	0	TP
Isoform214_282	SIRV1	-	669	5	full-splice_match	SIRV105	670	5	1	0	TP
Isoform518_107	SIRV2	-	1970	11	full-splice_match	SIRV202	1971	11	1	0	TP
Isoform524_232	SIRV2	-	2050	11	full-splice_match	SIRV201	2051	11	1	0	TP
Isoform526_18	SIRV2	-	739	3	full-splice_match	SIRV204	740	3	1	0	TP
Isoform529_418	SIRV2	-	685	5	full-splice_match	SIRV203	686	5	1	0	TP
Isoform533_151	SIRV2	+	522	1	full-splice_match	SIRV205	523	1	1	0	TP
Isoform535_132	SIRV2	+	423	1	full-splice_match	SIRV206	424	1	1	0	TP
Isoform536_182	SIRV3	-	590	3	full-splice_match	SIRV310	589	3	1	-2	TP
Isoform537_332	SIRV3	-	795	3	full-splice_match	SIRV309	796	3	1	0	TP
Isoform540_735	SIRV3	-	477	3	full-splice_match	SIRV308	479	3	1	1	TP
Isoform541_411	SIRV3	+	1082	8	full-splice_match	SIRV304	1083	8	1	0	TP
Isoform542_266	SIRV3	+	778	5	full-splice_match	SIRV307	779	5	1	0	TP
Isoform543_692	SIRV3	+	2372	3	full-splice_match	SIRV306	2373	3	1	0	TP
Isoform545_903	SIRV3	+	2467	5	full-splice_match	SIRV301	2467	5	1	-1	TP
Isoform546_757	SIRV3	+	1806	2	full-splice_match	SIRV302	1807	2	1	0	TP
Isoform547_184	SIRV3	+	435	3	full-splice_match	SIRV305	436	3	1	0	TP
Isoform612_727	SIRV4	+	1565	3	full-splice_match	SIRV409	1567	3	1	1	TP
Isoform613_627	SIRV4	+	949	2	full-splice_match	SIRV410	950	2	1	0	TP
Isoform627_452	SIRV4	-	615	2	full-splice_match	SIRV406	617	2	1	1	TP
Isoform630_455	SIRV4	-	569	5	full-splice_match	SIRV408	570	5	1	0	TP
Isoform633_124	SIRV4	-	591	4	full-splice_match	SIRV404	592	4	1	0	TP
Isoform634_526	SIRV4	-	669	4	full-splice_match	SIRV403	670	4	1	0	TP
Isoform636_84	SIRV4	-	622	2	full-splice_match	SIRV405	626	2	1	3	TP
Isoform763_276	SIRV5	+	884	4	full-splice_match	SIRV509	885	4	1	0	TP
Isoform764_280	SIRV5	+	518	2	incomplete-splice_match	SIRV503	526	3	1	149	FP - not FSM
Isoform767_551	SIRV5	+	532	6	full-splice_match	SIRV507	533	6	1	0	TP
Isoform768_331	SIRV5	+	551	2	full-splice_match	SIRV506	552	2	1	0	TP
Isoform770_1403	SIRV5	+	2084	17	full-splice_match	SIRV508	2085	17	1	0	TP
Isoform773_928	SIRV5	+	2473	18	full-splice_match	SIRV510	2474	18	1	0	TP
Isoform775_5401	SIRV5	+	2028	16	full-splice_match	SIRV505	2029	16	1	0	TP
Isoform777_714	SIRV5	+	1983	18	full-splice_match	SIRV502	1984	18	1	0	TP
Isoform779_108	SIRV5	+	1890	17	full-splice_match	SIRV501	1890	17	1	-1	TP
Isoform817_92	SIRV5	-	228	1	full-splice_match	SIRV512	229	1	1	0	TP
Isoform819_827	SIRV5	+	2472	1	full-splice_match	SIRV504	2473	1	1	0	TP
Isoform850_933	SIRV6	+	484	4	full-splice_match	SIRV609	485	4	1	0	TP
Isoform851_955	SIRV6	+	1087	9	full-splice_match	SIRV605	1088	9	1	0	TP
Isoform852_481	SIRV6	+	1527	10	full-splice_match	SIRV612	1528	10	1	0	TP
Isoform855_509	SIRV6	+	1536	10	full-splice_match	SIRV604	1537	10	1	0	TP
Isoform857_1325	SIRV6	+	1433	9	full-splice_match	SIRV601	1435	9	2	0	TP
Isoform860_997	SIRV6	+	571	8	full-splice_match	SIRV602	574	8	2	1	TP
Isoform862_397	SIRV6	+	573	4	full-splice_match	SIRV607	574	4	1	0	TP
Isoform865_1893	SIRV6	+	782	3	full-splice_match	SIRV615	783	3	1	0	TP
Isoform878_217	SIRV6	+	452	3	full-splice_match	SIRV611	454	3	2	0	TP
Isoform890_153	SIRV6	+	529	4	full-splice_match	SIRV616	531	4	1	1	TP
Isoform891_176	SIRV6	+	544	4	full-splice_match	SIRV606	545	4	1	0	TP
Isoform894_710	SIRV6	+	1162	5	full-splice_match	SIRV610	1163	5	1	0	TP
Isoform896_407	SIRV6	+	460	5	full-splice_match	SIRV614	459	5	2	-3	TP
Isoform906_225	SIRV6	+	1311	6	full-splice_match	SIRV613	1311	6	1	-1	TP
Isoform908_61	SIRV6	-	275	1	full-splice_match	SIRV617	276	1	1	0	TP
Isoform911_173	SIRV6	+	1968	1	full-splice_match	SIRV603	1969	1	1	0	TP
Isoform1066_1174	SIRV7	-	2496	5	full-splice_match	SIRV703	2498	5	1	1	TP
Isoform1073_278	SIRV7	-	2243	6	full-splice_match	SIRV702	2247	6	1	3	TP
Isoform1080_2212	SIRV7	-	2460	5	full-splice_match	SIRV701	2462	5	1	1	TP
Isoform1086_550	SIRV7	-	893	6	full-splice_match	SIRV708	889	6	1	-5	TP
Isoform1089_768	SIRV7	-	948	5	full-splice_match	SIRV706	949	5	1	0	TP
Isoform1093_553	SIRV7	-	427	3	full-splice_match	SIRV704	428	3	1	0	TP
not covered
SIRV311
SIRV511
SIRV705
SIRV618
SIRV608
SIRV303
Mandalorion_w/ A
Recall	0.8986
Precision	0.9841
Mandalorion_w/o A
isoform	chrom	strand	length	exons	structural_category	associated_transcript	ref_length	ref_exons	diff_to_TSS	diff_to_TTS	comment
Isoform198_1909	SIRV1	-	1298	4	full-splice_match	SIRV102	1300	4	1	1	TP
Isoform207_205	SIRV1	-	1361	6	full-splice_match	SIRV103	1363	6	1	1	TP
Isoform209_454	SIRV1	-	1560	6	full-splice_match	SIRV101	1561	6	1	0	TP
Isoform215_285	SIRV1	-	668	5	full-splice_match	SIRV105	670	5	1	1	TP
Isoform216_429	SIRV1	+	463	3	full-splice_match	SIRV109	464	3	1	0	TP
Isoform512_420	SIRV2	-	685	5	full-splice_match	SIRV203	686	5	1	0	TP
Isoform513_18	SIRV2	-	738	3	full-splice_match	SIRV204	740	3	1	1	TP
Isoform524_238	SIRV2	-	2050	11	full-splice_match	SIRV201	2051	11	1	0	TP
Isoform529_107	SIRV2	-	1971	11	full-splice_match	SIRV202	1971	11	1	-1	TP
Isoform533_151	SIRV2	+	522	1	full-splice_match	SIRV205	523	1	1	0	TP
Isoform535_132	SIRV2	+	421	1	full-splice_match	SIRV206	424	1	1	2	TP
Isoform536_332	SIRV3	-	795	3	full-splice_match	SIRV309	796	3	1	0	TP
Isoform539_738	SIRV3	-	477	3	full-splice_match	SIRV308	479	3	1	1	TP
Isoform540_757	SIRV3	+	1806	2	full-splice_match	SIRV302	1807	2	1	0	TP
Isoform542_917	SIRV3	+	2466	5	full-splice_match	SIRV301	2467	5	1	0	TP
Isoform544_692	SIRV3	+	2372	3	full-splice_match	SIRV306	2373	3	1	0	TP
Isoform545_415	SIRV3	+	1082	8	full-splice_match	SIRV304	1083	8	1	0	TP
Isoform612_628	SIRV4	+	949	2	full-splice_match	SIRV410	950	2	1	0	TP
Isoform616_729	SIRV4	+	1566	3	full-splice_match	SIRV409	1567	3	1	0	TP
Isoform625_452	SIRV4	-	618	2	full-splice_match	SIRV406	617	2	1	-2	TP
Isoform626_84	SIRV4	-	622	2	full-splice_match	SIRV405	626	2	1	3	TP
Isoform632_528	SIRV4	-	669	4	full-splice_match	SIRV403	670	4	1	0	TP
Isoform633_124	SIRV4	-	593	4	full-splice_match	SIRV404	592	4	1	-2	TP
Isoform634_458	SIRV4	-	569	5	full-splice_match	SIRV408	570	5	1	0	TP
Isoform724_280	SIRV5	+	518	2	incomplete-splice_match	SIRV503	526	3	1	149	FP - not FSM
Isoform770_277	SIRV5	+	884	4	full-splice_match	SIRV509	885	4	1	0	TP
Isoform772_557	SIRV5	+	531	6	full-splice_match	SIRV507	533	6	1	1	TP
Isoform773_333	SIRV5	+	551	2	full-splice_match	SIRV506	552	2	1	0	TP
Isoform775_111	SIRV5	+	1888	17	full-splice_match	SIRV501	1890	17	1	1	TP
Isoform777_939	SIRV5	+	2473	18	full-splice_match	SIRV510	2474	18	1	0	TP
Isoform779_5462	SIRV5	+	2025	16	full-splice_match	SIRV505	2029	16	1	3	TP
Isoform781_1409	SIRV5	+	2084	17	full-splice_match	SIRV508	2085	17	1	0	TP
Isoform783_723	SIRV5	+	1982	18	full-splice_match	SIRV502	1984	18	1	1	TP
Isoform814_92	SIRV5	-	228	1	full-splice_match	SIRV512	229	1	1	0	TP
Isoform816_827	SIRV5	+	2472	1	full-splice_match	SIRV504	2473	1	1	0	TP
Isoform846_1904	SIRV6	+	782	3	full-splice_match	SIRV615	783	3	1	0	TP
Isoform851_218	SIRV6	+	452	3	full-splice_match	SIRV611	454	3	2	0	TP
Isoform860_225	SIRV6	+	1310	6	full-splice_match	SIRV613	1311	6	1	0	TP
Isoform861_172	SIRV6	+	376	4	full-splice_match	SIRV608	377	4	1	0	TP
Isoform871_402	SIRV6	+	573	4	full-splice_match	SIRV607	574	4	1	0	TP
Isoform872_1012	SIRV6	+	573	8	full-splice_match	SIRV602	574	8	1	0	TP
Isoform873_1334	SIRV6	+	1433	9	full-splice_match	SIRV601	1435	9	2	0	TP
Isoform876_945	SIRV6	+	484	4	full-splice_match	SIRV609	485	4	1	0	TP
Isoform878_490	SIRV6	+	1527	10	full-splice_match	SIRV612	1528	10	1	0	TP
Isoform885_410	SIRV6	+	461	5	full-splice_match	SIRV614	459	5	1	-3	TP
Isoform886_176	SIRV6	+	544	4	full-splice_match	SIRV606	545	4	1	0	TP
Isoform889_712	SIRV6	+	1162	5	full-splice_match	SIRV610	1163	5	1	0	TP
Isoform892_61	SIRV6	-	274	1	full-splice_match	SIRV617	276	1	1	1	TP
Isoform895_173	SIRV6	+	1967	1	full-splice_match	SIRV603	1969	1	1	1	TP
Isoform1050_2213	SIRV7	-	2461	5	full-splice_match	SIRV701	2462	5	1	0	TP
Isoform1059_1176	SIRV7	-	2496	5	full-splice_match	SIRV703	2498	5	1	1	TP
Isoform1066_279	SIRV7	-	2246	6	full-splice_match	SIRV702	2247	6	1	0	TP
Isoform1070_559	SIRV7	-	427	3	full-splice_match	SIRV704	428	3	1	0	TP
not covered
SIRV311
SIRV307
SIRV511
SIRV604
SIRV706
SIRV705
SIRV616
SIRV618
SIRV708
SIRV107
SIRV310
SIRV305
SIRV106
SIRV108
SIRV605
SIRV303
Mandalorion_w/o A
Recall	0.7536
Precision	0.9811
StringTie w/ A
isoform	chrom	strand	length	exons	structural_category	associated_transcript	ref_length	ref_exons	diff_to_TSS	diff_to_TTS	comment
STRG.27587.1	SIRV1	-	1309	4	full-splice_match	SIRV102	1300	4	0	-9	TP
STRG.27587.2	SIRV1	-	1564	6	full-splice_match	SIRV101	1561	6	0	-3	TP
STRG.27587.3	SIRV1	-	976	3	full-splice_match	SIRV106	973	3	0	-3	TP
STRG.27587.4	SIRV1	-	1366	6	full-splice_match	SIRV103	1363	6	0	-3	TP
STRG.27587.5	SIRV1	-	670	5	full-splice_match	SIRV105	670	5	0	0	TP
STRG.27587.6	SIRV1	-	744	3	full-splice_match	SIRV107	744	3	0	0	TP
STRG.27588.1	SIRV1	+	701	3	full-splice_match	SIRV108	702	3	1	0	TP
STRG.27588.2	SIRV1	+	464	3	full-splice_match	SIRV109	464	3	0	0	TP
STRG.27589.1	SIRV2	-	2054	11	full-splice_match	SIRV201	2051	11	0	-3	TP
STRG.27589.2	SIRV2	-	1971	11	full-splice_match	SIRV202	1971	11	0	0	TP
STRG.27589.3	SIRV2	-	686	5	full-splice_match	SIRV203	686	5	0	0	TP
STRG.27590.1	SIRV2	+	523	1	full-splice_match	SIRV205	523	1	0	0	TP
STRG.27591.1	SIRV2	+	424	1	full-splice_match	SIRV206	424	1	0	0	TP
STRG.27592.1	SIRV3	-	481	3	full-splice_match	SIRV308	479	3	0	-2	TP
STRG.27593.1	SIRV3	+	2469	5	full-splice_match	SIRV301	2467	5	-2	0	TP
STRG.27593.2	SIRV3	+	1828	2	full-splice_match	SIRV302	1807	2	-21	0	TP
STRG.27593.3	SIRV3	+	2375	3	full-splice_match	SIRV306	2373	3	-2	0	TP
STRG.27593.4	SIRV3	+	1104	8	full-splice_match	SIRV304	1083	8	-21	0	TP
STRG.27593.5	SIRV3	+	800	5	full-splice_match	SIRV307	779	5	-21	0	TP
STRG.27593.6	SIRV3	+	436	3	full-splice_match	SIRV305	436	3	0	0	TP
STRG.27594.1	SIRV3	-	164	1	antisense	novel	NA	NA	NA	NA	FP - not FSM
STRG.27595.1	SIRV3	-	591	3	full-splice_match	SIRV310	589	3	0	-2	TP
STRG.27595.2	SIRV3	-	796	3	full-splice_match	SIRV309	796	3	0	0	TP
STRG.27596.1	SIRV4	+	1569	3	full-splice_match	SIRV409	1567	3	-2	0	TP
STRG.27596.2	SIRV4	+	951	2	full-splice_match	SIRV410	950	2	-1	0	TP
STRG.27597.1	SIRV4	-	621	2	full-splice_match	SIRV406	617	2	0	-4	TP
STRG.27598.1	SIRV4	-	672	4	full-splice_match	SIRV403	670	4	0	-2	TP
STRG.27598.2	SIRV4	-	573	5	full-splice_match	SIRV408	570	5	0	-3	TP
STRG.27598.3	SIRV4	-	594	4	full-splice_match	SIRV404	592	4	0	-2	TP
STRG.27598.4	SIRV4	-	626	2	full-splice_match	SIRV405	626	2	0	0	TP
STRG.27599.1	SIRV5	+	2030	16	full-splice_match	SIRV505	2029	16	-1	0	TP
STRG.27599.10	SIRV5	+	2473	1	full-splice_match	SIRV504	2473	1	0	0	TP
STRG.27599.2	SIRV5	+	2094	17	full-splice_match	SIRV508	2085	17	-9	0	TP
STRG.27599.3	SIRV5	+	2004	18	full-splice_match	SIRV502	1984	18	-20	0	TP
STRG.27599.4	SIRV5	+	555	2	full-splice_match	SIRV511	546	2	-9	0	TP
STRG.27599.5	SIRV5	+	561	2	full-splice_match	SIRV506	552	2	-9	0	TP
STRG.27599.6	SIRV5	+	2475	18	full-splice_match	SIRV510	2474	18	-1	0	TP
STRG.27599.7	SIRV5	+	533	6	full-splice_match	SIRV507	533	6	0	0	TP
STRG.27599.8	SIRV5	+	1890	17	full-splice_match	SIRV501	1890	17	0	0	TP
STRG.27599.9	SIRV5	+	885	4	full-splice_match	SIRV509	885	4	0	0	TP
STRG.27600.1	SIRV5	-	230	1	full-splice_match	SIRV512	229	1	0	-1	TP
STRG.27601.1	SIRV6	+	1436	9	full-splice_match	SIRV601	1435	9	-1	0	TP
STRG.27601.10	SIRV6	+	532	4	full-splice_match	SIRV616	531	4	-1	0	TP
STRG.27601.11	SIRV6	+	1163	5	full-splice_match	SIRV610	1163	5	0	0	TP
STRG.27601.12	SIRV6	+	459	5	full-splice_match	SIRV614	459	5	0	0	TP
STRG.27601.13	SIRV6	+	378	4	full-splice_match	SIRV608	377	4	-1	0	TP
STRG.27601.14	SIRV6	+	1311	6	full-splice_match	SIRV613	1311	6	1	-1	TP
STRG.27601.15	SIRV6	+	1970	1	full-splice_match	SIRV603	1969	1	-1	0	TP
STRG.27601.16	SIRV6	+	783	3	full-splice_match	SIRV615	783	3	0	0	TP
STRG.27601.2	SIRV6	+	1537	10	full-splice_match	SIRV604	1537	10	0	0	TP
STRG.27601.3	SIRV6	+	1528	10	full-splice_match	SIRV612	1528	10	0	0	TP
STRG.27601.4	SIRV6	+	574	8	full-splice_match	SIRV602	574	8	0	0	TP
STRG.27601.5	SIRV6	+	1094	9	full-splice_match	SIRV605	1088	9	-6	0	TP
STRG.27601.6	SIRV6	+	498	4	full-splice_match	SIRV609	485	4	-13	0	TP
STRG.27601.7	SIRV6	+	580	4	full-splice_match	SIRV607	574	4	-6	0	TP
STRG.27601.8	SIRV6	+	455	3	full-splice_match	SIRV611	454	3	-1	0	TP
STRG.27601.9	SIRV6	+	546	4	full-splice_match	SIRV606	545	4	-1	0	TP
STRG.27602.1	SIRV6	-	280	1	full-splice_match	SIRV617	276	1	0	-4	TP
STRG.27603.1	SIRV6	-	192	1	antisense	novel	NA	NA	NA	NA	FP - not FSM
STRG.27604.1	SIRV7	-	2469	5	full-splice_match	SIRV701	2462	5	-2	-5	TP
STRG.27604.2	SIRV7	-	2500	5	full-splice_match	SIRV703	2498	5	0	-2	TP
STRG.27604.3	SIRV7	-	2249	6	full-splice_match	SIRV702	2247	6	0	-2	TP
STRG.27604.4	SIRV7	-	429	3	full-splice_match	SIRV704	428	3	0	-1	TP
STRG.27604.5	SIRV7	-	949	5	full-splice_match	SIRV706	949	5	0	0	TP
STRG.27604.6	SIRV7	-	895	6	full-splice_match	SIRV708	889	6	0	-6	TP
not covered
SIRV311
SIRV705
SIRV618
SIRV204
SIRV503
SIRV303
StringTie w/ A
Recall	0.913
Precision	0.9692
StringTie w/o A
isoform	chrom	strand	length	exons	structural_category	associated_transcript	ref_length	ref_exons	diff_to_TSS	diff_to_TTS	comment
STRG.26957.1	SIRV1	-	1356	5	novel_in_catalog	novel	670	5	NA	NA	FP - not FSM
STRG.26957.2	SIRV1	-	1568	6	full-splice_match	SIRV101	1561	6	-4	-3	TP
STRG.26957.3	SIRV1	-	1365	6	full-splice_match	SIRV103	1363	6	1	-3	TP
STRG.26957.4	SIRV1	-	1269	6	novel_in_catalog	novel	1561	6	NA	NA	FP - not FSM
STRG.26957.5	SIRV1	-	1179	4	novel_in_catalog	novel	1561	6	NA	NA	FP - not FSM
STRG.26958.1	SIRV1	+	465	3	full-splice_match	SIRV109	464	3	0	-1	TP
STRG.26958.2	SIRV1	+	626	3	novel_in_catalog	novel	702	3	NA	NA	FP - not FSM
STRG.26959.1	SIRV2	-	2058	11	full-splice_match	SIRV201	2051	11	-4	-3	TP
STRG.26959.2	SIRV2	-	2046	11	novel_in_catalog	novel	1971	11	NA	NA	FP - not FSM
STRG.26959.3	SIRV2	-	2009	11	full-splice_match	SIRV202	1971	11	0	-38	TP
STRG.26960.1	SIRV3	-	481	3	full-splice_match	SIRV308	479	3	0	-2	TP
STRG.26961.1	SIRV3	+	2470	5	full-splice_match	SIRV301	2467	5	-2	-1	TP
STRG.26961.2	SIRV3	+	1828	2	full-splice_match	SIRV302	1807	2	-21	0	TP
STRG.26961.3	SIRV3	+	2376	3	full-splice_match	SIRV306	2373	3	-2	-1	TP
STRG.26961.4	SIRV3	+	1104	8	novel_in_catalog	novel	1083	8	NA	NA	FP - not FSM
STRG.26961.5	SIRV3	+	499	4	novel_in_catalog	novel	436	3	NA	NA	FP - not FSM
STRG.26961.6	SIRV3	+	812	5	novel_in_catalog	novel	1083	8	NA	NA	FP - not FSM
STRG.26962.1	SIRV3	-	839	3	full-splice_match	SIRV309	796	3	-1	-42	TP
STRG.26963.1	SIRV4	+	1570	3	full-splice_match	SIRV409	1567	3	-2	-1	TP
STRG.26963.2	SIRV4	+	951	2	full-splice_match	SIRV410	950	2	-1	0	TP
STRG.26964.1	SIRV4	-	621	2	full-splice_match	SIRV406	617	2	0	-4	TP
STRG.26965.1	SIRV4	-	674	4	full-splice_match	SIRV403	670	4	-2	-2	TP
STRG.26965.2	SIRV4	-	575	5	full-splice_match	SIRV408	570	5	-2	-3	TP
STRG.26966.1	SIRV5	+	2586	17	novel_in_catalog	novel	2474	18	NA	NA	FP - not FSM
STRG.26966.10	SIRV5	+	2901	17	novel_in_catalog	novel	2474	18	NA	NA	FP - not FSM
STRG.26966.2	SIRV5	+	4505	17	novel_in_catalog	novel	2474	18	NA	NA	FP - not FSM
STRG.26966.3	SIRV5	+	2503	18	full-splice_match	SIRV510	2474	18	-29	0	TP
STRG.26966.4	SIRV5	+	2650	18	novel_in_catalog	novel	2085	17	NA	NA	FP - not FSM
STRG.26966.5	SIRV5	+	2562	19	novel_in_catalog	novel	1984	18	NA	NA	FP - not FSM
STRG.26966.6	SIRV5	+	2826	17	novel_in_catalog	novel	2474	18	NA	NA	FP - not FSM
STRG.26966.7	SIRV5	+	2940	17	novel_in_catalog	novel	1890	17	NA	NA	FP - not FSM
STRG.26966.8	SIRV5	+	2681	18	novel_in_catalog	novel	2474	18	NA	NA	FP - not FSM
STRG.26966.9	SIRV5	+	3001	18	novel_in_catalog	novel	2474	18	NA	NA	FP - not FSM
STRG.26967.1	SIRV6	+	1211	9	full-splice_match	SIRV601	1435	9	88	136	FP - ends
STRG.26967.2	SIRV6	+	1130	9	full-splice_match	SIRV605	1088	9	-42	0	TP
STRG.26967.3	SIRV6	+	1541	10	full-splice_match	SIRV612	1528	10	1	-14	TP
STRG.26967.4	SIRV6	+	662	8	full-splice_match	SIRV602	574	8	-36	-52	FP - ends
STRG.26967.5	SIRV6	+	616	4	full-splice_match	SIRV607	574	4	-42	0	TP
STRG.26967.6	SIRV6	+	1696	8	novel_in_catalog	novel	1163	5	NA	NA	FP - not FSM
STRG.26967.7	SIRV6	+	2094	11	novel_in_catalog	novel	1311	6	NA	NA	FP - not FSM
STRG.26967.8	SIRV6	+	1750	10	novel_in_catalog	novel	1311	6	NA	NA	FP - not FSM
STRG.26967.9	SIRV6	+	784	3	full-splice_match	SIRV615	783	3	0	-1	TP
STRG.26968.1	SIRV7	-	2502	5	full-splice_match	SIRV701	2462	5	-35	-5	TP
STRG.26968.2	SIRV7	-	2540	5	full-splice_match	SIRV703	2498	5	-40	-2	TP
STRG.26968.3	SIRV7	-	2643	7	novel_in_catalog	novel	2247	6	NA	NA	FP - not FSM
STRG.26968.4	SIRV7	-	1133	5	full-splice_match	SIRV706	949	5	-1	-183	FP - ends
STRG.26968.5	SIRV7	-	1001	4	novel_in_catalog	novel	949	5	NA	NA	FP - not FSM
not covered
SIRV512
SIRV708
SIRV305
SIRV606
SIRV304
SIRV501
SIRV503
SIRV502
SIRV613
SIRV505
SIRV702
SIRV102
SIRV404
SIRV705
SIRV616
SIRV107
SIRV108
SIRV614
SIRV603
SIRV506
SIRV307
SIRV511
SIRV604
SIRV609
SIRV608
SIRV611
SIRV106
SIRV204
SIRV206
SIRV303
SIRV311
SIRV205
SIRV617
SIRV504
SIRV405
SIRV610
SIRV618
SIRV507
SIRV704
SIRV310
SIRV508
SIRV105
SIRV203
SIRV509
StringTie w/o A
Recall	0.3188
Precision	0.4681
Bambu w/ A
isoform	chrom	strand	length	exons	structural_category	associated_transcript	ref_length	ref_exons	diff_to_TSS	diff_to_TTS	comment
SIRV101	SIRV1	-	1561	6	full-splice_match	SIRV101	1561	6	0	0	TP
SIRV102	SIRV1	-	1300	4	full-splice_match	SIRV102	1300	4	0	0	TP
SIRV103	SIRV1	-	1363	6	full-splice_match	SIRV103	1363	6	0	0	TP
SIRV105	SIRV1	-	670	5	full-splice_match	SIRV105	670	5	0	0	TP
SIRV106	SIRV1	-	973	3	full-splice_match	SIRV106	973	3	0	0	TP
SIRV107	SIRV1	-	744	3	full-splice_match	SIRV107	744	3	0	0	TP
SIRV108	SIRV1	+	702	3	full-splice_match	SIRV108	702	3	0	0	TP
SIRV109	SIRV1	+	464	3	full-splice_match	SIRV109	464	3	0	0	TP
SIRV201	SIRV2	-	2051	11	full-splice_match	SIRV201	2051	11	0	0	TP
SIRV202	SIRV2	-	1971	11	full-splice_match	SIRV202	1971	11	0	0	TP
SIRV203	SIRV2	-	686	5	full-splice_match	SIRV203	686	5	0	0	TP
SIRV204	SIRV2	-	740	3	full-splice_match	SIRV204	740	3	0	0	TP
SIRV301	SIRV3	+	2467	5	full-splice_match	SIRV301	2467	5	0	0	TP
SIRV302	SIRV3	+	1807	2	full-splice_match	SIRV302	1807	2	0	0	TP
SIRV303	SIRV3	+	2018	3	full-splice_match	SIRV303	2018	3	0	0	TP
SIRV304	SIRV3	+	1083	8	full-splice_match	SIRV304	1083	8	0	0	TP
SIRV305	SIRV3	+	436	3	full-splice_match	SIRV305	436	3	0	0	TP
SIRV306	SIRV3	+	2373	3	full-splice_match	SIRV306	2373	3	0	0	TP
SIRV307	SIRV3	+	779	5	full-splice_match	SIRV307	779	5	0	0	TP
SIRV308	SIRV3	-	479	3	full-splice_match	SIRV308	479	3	0	0	TP
SIRV309	SIRV3	-	796	3	full-splice_match	SIRV309	796	3	0	0	TP
SIRV310	SIRV3	-	589	3	full-splice_match	SIRV310	589	3	0	0	TP
SIRV403	SIRV4	-	670	4	full-splice_match	SIRV403	670	4	0	0	TP
SIRV404	SIRV4	-	592	4	full-splice_match	SIRV404	592	4	0	0	TP
SIRV405	SIRV4	-	626	2	full-splice_match	SIRV405	626	2	0	0	TP
SIRV406	SIRV4	-	617	2	full-splice_match	SIRV406	617	2	0	0	TP
SIRV408	SIRV4	-	570	5	full-splice_match	SIRV408	570	5	0	0	TP
SIRV409	SIRV4	+	1567	3	full-splice_match	SIRV409	1567	3	0	0	TP
SIRV410	SIRV4	+	950	2	full-splice_match	SIRV410	950	2	0	0	TP
SIRV501	SIRV5	+	1890	17	full-splice_match	SIRV501	1890	17	0	0	TP
SIRV502	SIRV5	+	1984	18	full-splice_match	SIRV502	1984	18	0	0	TP
SIRV503	SIRV5	+	526	3	full-splice_match	SIRV503	526	3	0	0	TP
SIRV504	SIRV5	+	2473	1	full-splice_match	SIRV504	2473	1	0	0	TP
SIRV505	SIRV5	+	2029	16	full-splice_match	SIRV505	2029	16	0	0	TP
SIRV506	SIRV5	+	552	2	full-splice_match	SIRV506	552	2	0	0	TP
SIRV507	SIRV5	+	533	6	full-splice_match	SIRV507	533	6	0	0	TP
SIRV508	SIRV5	+	2085	17	full-splice_match	SIRV508	2085	17	0	0	TP
SIRV509	SIRV5	+	885	4	full-splice_match	SIRV509	885	4	0	0	TP
SIRV510	SIRV5	+	2474	18	full-splice_match	SIRV510	2474	18	0	0	TP
SIRV511	SIRV5	+	546	2	full-splice_match	SIRV511	546	2	0	0	TP
SIRV512	SIRV5	-	229	1	full-splice_match	SIRV512	229	1	0	0	TP
SIRV601	SIRV6	+	1435	9	full-splice_match	SIRV601	1435	9	0	0	TP
SIRV602	SIRV6	+	574	8	full-splice_match	SIRV602	574	8	0	0	TP
SIRV603	SIRV6	+	1969	1	full-splice_match	SIRV603	1969	1	0	0	TP
SIRV604	SIRV6	+	1537	10	full-splice_match	SIRV604	1537	10	0	0	TP
SIRV605	SIRV6	+	1088	9	full-splice_match	SIRV605	1088	9	0	0	TP
SIRV606	SIRV6	+	545	4	full-splice_match	SIRV606	545	4	0	0	TP
SIRV607	SIRV6	+	574	4	full-splice_match	SIRV607	574	4	0	0	TP
SIRV608	SIRV6	+	377	4	full-splice_match	SIRV608	377	4	0	0	TP
SIRV609	SIRV6	+	485	4	full-splice_match	SIRV609	485	4	0	0	TP
SIRV610	SIRV6	+	1163	5	full-splice_match	SIRV610	1163	5	0	0	TP
SIRV611	SIRV6	+	454	3	full-splice_match	SIRV611	454	3	0	0	TP
SIRV612	SIRV6	+	1528	10	full-splice_match	SIRV612	1528	10	0	0	TP
SIRV613	SIRV6	+	1311	6	full-splice_match	SIRV613	1311	6	0	0	TP
SIRV614	SIRV6	+	459	5	full-splice_match	SIRV614	459	5	0	0	TP
SIRV615	SIRV6	+	783	3	full-splice_match	SIRV615	783	3	0	0	TP
SIRV616	SIRV6	+	531	4	full-splice_match	SIRV616	531	4	0	0	TP
SIRV617	SIRV6	-	276	1	full-splice_match	SIRV617	276	1	0	0	TP
SIRV701	SIRV7	-	2462	5	full-splice_match	SIRV701	2462	5	0	0	TP
SIRV702	SIRV7	-	2247	6	full-splice_match	SIRV702	2247	6	0	0	TP
SIRV703	SIRV7	-	2498	5	full-splice_match	SIRV703	2498	5	0	0	TP
SIRV704	SIRV7	-	428	3	full-splice_match	SIRV704	428	3	0	0	TP
SIRV705	SIRV7	-	2462	5	full-splice_match	SIRV705	2462	5	0	0	TP
SIRV706	SIRV7	-	949	5	full-splice_match	SIRV706	949	5	0	0	TP
SIRV708	SIRV7	-	889	6	full-splice_match	SIRV708	889	6	0	0	TP
not covered
SIRV311
SIRV206
SIRV618
SIRV205
Bambu w/ A
Recall	0.942
Precision	1
Bambu w/o A
isoform	chrom	strand	length	exons	structural_category	associated_transcript	ref_length	ref_exons	diff_to_TSS	diff_to_TTS	comment
BambuTx24441	SIRV1	-	1560	6	full-splice_match	SIRV101	1561	6	1	0	TP
BambuTx24442	SIRV1	-	972	3	full-splice_match	SIRV106	973	3	1	0	TP
BambuTx24443	SIRV1	-	1362	6	full-splice_match	SIRV103	1363	6	1	0	TP
BambuTx24444	SIRV1	-	1299	4	full-splice_match	SIRV102	1300	4	1	0	TP
BambuTx24445	SIRV1	-	669	5	full-splice_match	SIRV105	670	5	1	0	TP
BambuTx24446	SIRV1	+	463	3	full-splice_match	SIRV109	464	3	1	0	TP
BambuTx24447	SIRV2	-	2051	11	full-splice_match	SIRV201	2051	11	1	-1	TP
BambuTx24448	SIRV2	-	1971	11	full-splice_match	SIRV202	1971	11	1	-1	TP
BambuTx24449	SIRV2	-	685	5	full-splice_match	SIRV203	686	5	1	0	TP
BambuTx24450	SIRV3	-	478	3	full-splice_match	SIRV308	479	3	1	0	TP
BambuTx24451	SIRV3	+	2372	3	full-splice_match	SIRV306	2373	3	1	0	TP
BambuTx24452	SIRV3	+	2467	5	full-splice_match	SIRV301	2467	5	1	-1	TP
BambuTx24453	SIRV3	+	791	5	novel_in_catalog	novel	1083	8	NA	NA	FP - not FSM
BambuTx24454	SIRV3	+	2017	3	full-splice_match	SIRV303	2018	3	1	0	TP
BambuTx24455	SIRV3	+	1806	2	full-splice_match	SIRV302	1807	2	1	0	TP
BambuTx24456	SIRV3	+	1082	8	full-splice_match	SIRV304	1083	8	1	0	TP
BambuTx24457	SIRV3	-	597	3	novel_in_catalog	novel	589	3	NA	NA	FP - not FSM
BambuTx24458	SIRV3	-	795	3	full-splice_match	SIRV309	796	3	1	0	TP
BambuTx24459	SIRV4	+	1566	3	full-splice_match	SIRV409	1567	3	1	0	TP
BambuTx24460	SIRV4	+	949	2	full-splice_match	SIRV410	950	2	1	0	TP
BambuTx24461	SIRV4	-	616	2	full-splice_match	SIRV406	617	2	1	0	TP
BambuTx24462	SIRV4	-	669	4	full-splice_match	SIRV403	670	4	1	0	TP
BambuTx24463	SIRV4	-	569	5	full-splice_match	SIRV408	570	5	1	0	TP
BambuTx24464	SIRV4	-	625	2	full-splice_match	SIRV405	626	2	1	0	TP
BambuTx24465	SIRV5	+	2028	16	full-splice_match	SIRV505	2029	16	1	0	TP
BambuTx24466	SIRV5	+	551	2	full-splice_match	SIRV506	552	2	1	0	TP
BambuTx24467	SIRV5	+	2084	17	full-splice_match	SIRV508	2085	17	1	0	TP
BambuTx24468	SIRV5	+	1984	18	full-splice_match	SIRV502	1984	18	1	-1	TP
BambuTx24469	SIRV5	+	2473	18	full-splice_match	SIRV510	2474	18	1	0	TP
BambuTx24470	SIRV6	+	1434	9	full-splice_match	SIRV601	1435	9	1	0	TP
BambuTx24471	SIRV6	+	1539	10	full-splice_match	SIRV612	1528	10	1	-12	TP
BambuTx24472	SIRV6	+	574	8	full-splice_match	SIRV602	574	8	0	0	TP
BambuTx24473	SIRV6	+	1087	9	full-splice_match	SIRV605	1088	9	1	0	TP
BambuTx24474	SIRV6	+	485	4	full-splice_match	SIRV609	485	4	0	0	TP
BambuTx24475	SIRV6	+	1162	5	full-splice_match	SIRV610	1163	5	1	0	TP
BambuTx24476	SIRV6	+	782	3	full-splice_match	SIRV615	783	3	1	0	TP
BambuTx24477	SIRV7	-	2498	5	full-splice_match	SIRV703	2498	5	0	0	TP
BambuTx24478	SIRV7	-	2462	5	full-splice_match	SIRV701	2462	5	0	0	TP
BambuTx24479	SIRV7	-	427	3	full-splice_match	SIRV704	428	3	1	0	TP
BambuTx24480	SIRV7	-	948	5	full-splice_match	SIRV706	949	5	1	0	TP
BambuTx24481	SIRV7	-	899	6	novel_in_catalog	novel	889	6	NA	NA	FP - not FSM
not covered
SIRV512
SIRV708
SIRV305
SIRV606
SIRV501
SIRV503
SIRV613
SIRV702
SIRV404
SIRV705
SIRV616
SIRV107
SIRV108
SIRV614
SIRV603
SIRV307
SIRV511
SIRV604
SIRV608
SIRV611
SIRV204
SIRV206
SIRV311
SIRV205
SIRV617
SIRV504
SIRV618
SIRV607
SIRV507
SIRV310
SIRV509
Bambu w/o A
Recall	0.5507
Precision	0.9268
IsoQuant w/ A
isoform	chrom	strand	length	exons	structural_category	associated_transcript	ref_length	ref_exons	diff_to_TSS	diff_to_TTS	comment
SIRV101	SIRV1	-	1561	6	full-splice_match	SIRV101	1561	6	0	0	TP
SIRV102	SIRV1	-	1300	4	full-splice_match	SIRV102	1300	4	0	0	TP
SIRV103	SIRV1	-	1363	6	full-splice_match	SIRV103	1363	6	0	0	TP
SIRV105	SIRV1	-	670	5	full-splice_match	SIRV105	670	5	0	0	TP
SIRV106	SIRV1	-	973	3	full-splice_match	SIRV106	973	3	0	0	TP
SIRV107	SIRV1	-	744	3	full-splice_match	SIRV107	744	3	0	0	TP
SIRV108	SIRV1	+	702	3	full-splice_match	SIRV108	702	3	0	0	TP
SIRV109	SIRV1	+	464	3	full-splice_match	SIRV109	464	3	0	0	TP
SIRV201	SIRV2	-	2051	11	full-splice_match	SIRV201	2051	11	0	0	TP
SIRV202	SIRV2	-	1971	11	full-splice_match	SIRV202	1971	11	0	0	TP
SIRV203	SIRV2	-	686	5	full-splice_match	SIRV203	686	5	0	0	TP
SIRV204	SIRV2	-	740	3	full-splice_match	SIRV204	740	3	0	0	TP
SIRV205	SIRV2	+	523	1	full-splice_match	SIRV205	523	1	0	0	TP
SIRV206	SIRV2	+	424	1	full-splice_match	SIRV206	424	1	0	0	TP
SIRV301	SIRV3	+	2467	5	full-splice_match	SIRV301	2467	5	0	0	TP
SIRV302	SIRV3	+	1807	2	full-splice_match	SIRV302	1807	2	0	0	TP
SIRV303	SIRV3	+	2018	3	full-splice_match	SIRV303	2018	3	0	0	TP
SIRV304	SIRV3	+	1083	8	full-splice_match	SIRV304	1083	8	0	0	TP
SIRV305	SIRV3	+	436	3	full-splice_match	SIRV305	436	3	0	0	TP
SIRV306	SIRV3	+	2373	3	full-splice_match	SIRV306	2373	3	0	0	TP
SIRV307	SIRV3	+	779	5	full-splice_match	SIRV307	779	5	0	0	TP
SIRV308	SIRV3	-	479	3	full-splice_match	SIRV308	479	3	0	0	TP
SIRV309	SIRV3	-	796	3	full-splice_match	SIRV309	796	3	0	0	TP
SIRV310	SIRV3	-	589	3	full-splice_match	SIRV310	589	3	0	0	TP
SIRV311	SIRV3	-	161	1	antisense	novel	NA	NA	NA	NA	FP - not FSM
SIRV403	SIRV4	-	670	4	full-splice_match	SIRV403	670	4	0	0	TP
SIRV404	SIRV4	-	592	4	full-splice_match	SIRV404	592	4	0	0	TP
SIRV405	SIRV4	-	626	2	full-splice_match	SIRV405	626	2	0	0	TP
SIRV406	SIRV4	-	617	2	full-splice_match	SIRV406	617	2	0	0	TP
SIRV408	SIRV4	-	570	5	full-splice_match	SIRV408	570	5	0	0	TP
SIRV409	SIRV4	+	1567	3	full-splice_match	SIRV409	1567	3	0	0	TP
SIRV410	SIRV4	+	950	2	full-splice_match	SIRV410	950	2	0	0	TP
SIRV501	SIRV5	+	1890	17	full-splice_match	SIRV501	1890	17	0	0	TP
SIRV502	SIRV5	+	1984	18	full-splice_match	SIRV502	1984	18	0	0	TP
SIRV504	SIRV5	+	2473	1	full-splice_match	SIRV504	2473	1	0	0	TP
SIRV505	SIRV5	+	2029	16	full-splice_match	SIRV505	2029	16	0	0	TP
SIRV507	SIRV5	+	533	6	full-splice_match	SIRV507	533	6	0	0	TP
SIRV508	SIRV5	+	2085	17	full-splice_match	SIRV508	2085	17	0	0	TP
SIRV509	SIRV5	+	885	4	full-splice_match	SIRV509	885	4	0	0	TP
SIRV510	SIRV5	+	2474	18	full-splice_match	SIRV510	2474	18	0	0	TP
SIRV511	SIRV5	+	546	2	full-splice_match	SIRV511	546	2	0	0	TP
SIRV512	SIRV5	-	229	1	full-splice_match	SIRV512	229	1	0	0	TP
SIRV601	SIRV6	+	1435	9	full-splice_match	SIRV601	1435	9	0	0	TP
SIRV602	SIRV6	+	574	8	full-splice_match	SIRV602	574	8	0	0	TP
SIRV603	SIRV6	+	1969	1	full-splice_match	SIRV603	1969	1	0	0	TP
SIRV605	SIRV6	+	1088	9	full-splice_match	SIRV605	1088	9	0	0	TP
SIRV606	SIRV6	+	545	4	full-splice_match	SIRV606	545	4	0	0	TP
SIRV607	SIRV6	+	574	4	full-splice_match	SIRV607	574	4	0	0	TP
SIRV608	SIRV6	+	377	4	full-splice_match	SIRV608	377	4	0	0	TP
SIRV609	SIRV6	+	485	4	full-splice_match	SIRV609	485	4	0	0	TP
SIRV610	SIRV6	+	1163	5	full-splice_match	SIRV610	1163	5	0	0	TP
SIRV611	SIRV6	+	454	3	full-splice_match	SIRV611	454	3	0	0	TP
SIRV612	SIRV6	+	1528	10	full-splice_match	SIRV612	1528	10	0	0	TP
SIRV613	SIRV6	+	1311	6	full-splice_match	SIRV613	1311	6	0	0	TP
SIRV614	SIRV6	+	459	5	full-splice_match	SIRV614	459	5	0	0	TP
SIRV615	SIRV6	+	783	3	full-splice_match	SIRV615	783	3	0	0	TP
SIRV616	SIRV6	+	531	4	full-splice_match	SIRV616	531	4	0	0	TP
SIRV617	SIRV6	-	276	1	full-splice_match	SIRV617	276	1	0	0	TP
SIRV618	SIRV6	-	189	1	antisense	novel	NA	NA	NA	NA	FP - not FSM
SIRV702	SIRV7	-	2247	6	full-splice_match	SIRV702	2247	6	0	0	TP
SIRV703	SIRV7	-	2498	5	full-splice_match	SIRV703	2498	5	0	0	TP
SIRV704	SIRV7	-	428	3	full-splice_match	SIRV704	428	3	0	0	TP
SIRV705	SIRV7	-	2462	5	full-splice_match	SIRV705	2462	5	0	0	TP
SIRV706	SIRV7	-	949	5	full-splice_match	SIRV706	949	5	0	0	TP
SIRV708	SIRV7	-	889	6	full-splice_match	SIRV708	889	6	0	0	TP
not covered
SIRV506
SIRV311
SIRV604
SIRV618
SIRV503
SIRV701
IsoQuant w/ A
Recall	0.913
Precision	0.9692
IsoQuant w/o A
isoform	chrom	strand	length	exons	structural_category	associated_transcript	ref_length	ref_exons	diff_to_TSS	diff_to_TTS	comment
transcript20701.SIRV1.nnic	SIRV1	-	1555	6	full-splice_match	SIRV101	1561	6	-1	7	TP
transcript20703.SIRV1.nnic	SIRV1	-	1356	6	full-splice_match	SIRV103	1363	6	0	7	TP
transcript20706.SIRV1.nnic	SIRV1	-	671	5	full-splice_match	SIRV105	670	5	-1	0	TP
transcript20714.SIRV1.nnic	SIRV1	+	700	3	full-splice_match	SIRV108	702	3	1	1	TP
transcript20716.SIRV1.nnic	SIRV1	+	529	3	full-splice_match	SIRV109	464	3	-65	0	FP - ends
transcript20718.SIRV1.nnic	SIRV1	+	745	3	novel_in_catalog	novel	464	3	NA	NA	FP - not FSM
transcript20720.SIRV1.nnic	SIRV1	-	974	3	full-splice_match	SIRV106	973	3	-1	0	TP
transcript20763.SIRV2.nnic	SIRV2	-	2007	11	full-splice_match	SIRV202	1971	11	0	-36	TP
transcript20765.SIRV2.nnic	SIRV2	-	2056	11	full-splice_match	SIRV201	2051	11	-4	-1	TP
transcript20768.SIRV2.nnic	SIRV2	-	687	5	full-splice_match	SIRV203	686	5	-1	0	TP
transcript20772.SIRV2.nnic	SIRV2	+	424	1	full-splice_match	SIRV206	424	1	0	0	TP
transcript17701.SIRV3.nnic	SIRV3	+	2466	5	full-splice_match	SIRV301	2467	5	-1	2	TP
transcript17711.SIRV3.nnic	SIRV3	+	2375	3	full-splice_match	SIRV306	2373	3	-2	0	TP
transcript17717.SIRV3.nnic	SIRV3	-	478	3	full-splice_match	SIRV308	479	3	0	1	TP
transcript17719.SIRV3.nnic	SIRV3	-	588	3	full-splice_match	SIRV310	589	3	0	1	TP
transcript17721.SIRV3.nnic	SIRV3	-	796	3	full-splice_match	SIRV309	796	3	-1	1	TP
transcript17723.SIRV3.nnic	SIRV3	+	1808	2	full-splice_match	SIRV302	1807	2	-1	0	TP
transcript17598.SIRV4.nnic	SIRV4	+	1569	3	full-splice_match	SIRV409	1567	3	-2	0	TP
transcript17600.SIRV4.nnic	SIRV4	+	951	2	full-splice_match	SIRV410	950	2	-1	0	TP
transcript17602.SIRV4.nnic	SIRV4	-	619	2	full-splice_match	SIRV406	617	2	0	-2	TP
transcript17613.SIRV4.nnic	SIRV4	-	593	4	full-splice_match	SIRV404	592	4	-1	0	TP
transcript17617.SIRV4.nnic	SIRV4	-	625	2	full-splice_match	SIRV405	626	2	-1	2	TP
transcript17015.SIRV5.nnic	SIRV5	+	2503	18	full-splice_match	SIRV510	2474	18	-29	0	TP
transcript17021.SIRV5.nnic	SIRV5	+	2006	18	full-splice_match	SIRV502	1984	18	-20	-2	TP
transcript17027.SIRV5.nnic	SIRV5	+	2094	17	full-splice_match	SIRV508	2085	17	-9	0	TP
transcript17047.SIRV5.nnic	SIRV5	+	2030	16	full-splice_match	SIRV505	2029	16	-1	0	TP
transcript17111.SIRV5.nnic	SIRV5	+	533	6	full-splice_match	SIRV507	533	6	0	0	TP
transcript17122.SIRV5.nnic	SIRV5	+	561	2	full-splice_match	SIRV506	552	2	-9	0	TP
transcript17124.SIRV5.nnic	SIRV5	+	2477	1	full-splice_match	SIRV504	2473	1	-4	0	TP
transcript17621.SIRV6.nnic	SIRV6	+	1528	10	full-splice_match	SIRV612	1528	10	0	0	TP
transcript17630.SIRV6.nnic	SIRV6	+	1088	9	full-splice_match	SIRV605	1088	9	0	0	TP
transcript17635.SIRV6.nnic	SIRV6	+	1435	9	full-splice_match	SIRV601	1435	9	-1	1	TP
transcript17640.SIRV6.nnic	SIRV6	+	576	8	full-splice_match	SIRV602	574	8	-2	0	TP
transcript17645.SIRV6.nnic	SIRV6	+	1313	6	full-splice_match	SIRV613	1311	6	-1	-1	TP
transcript17652.SIRV6.nnic	SIRV6	+	534	4	full-splice_match	SIRV609	485	4	-49	0	TP
transcript17658.SIRV6.nnic	SIRV6	+	574	4	full-splice_match	SIRV607	574	4	0	0	TP
transcript17663.SIRV6.nnic	SIRV6	+	532	4	full-splice_match	SIRV616	531	4	-1	0	TP
transcript17673.SIRV6.nnic	SIRV6	+	453	3	full-splice_match	SIRV611	454	3	-1	2	TP
transcript17679.SIRV6.nnic	SIRV6	+	783	3	full-splice_match	SIRV615	783	3	0	0	TP
transcript17683.SIRV6.nnic	SIRV6	+	1967	1	full-splice_match	SIRV603	1969	1	-1	3	TP
transcript16892.SIRV7.nnic	SIRV7	-	901	6	novel_in_catalog	novel	889	6	NA	NA	FP - not FSM
transcript16908.SIRV7.nnic	SIRV7	-	2496	5	full-splice_match	SIRV705	2462	5	-33	-1	TP
not covered
SIRV512
SIRV403
SIRV706
SIRV708
SIRV305
SIRV606
SIRV304
SIRV501
SIRV503
SIRV702
SIRV102
SIRV107
SIRV614
SIRV701
SIRV307
SIRV511
SIRV604
SIRV608
SIRV204
SIRV303
SIRV311
SIRV205
SIRV617
SIRV610
SIRV618
SIRV704
SIRV703
SIRV509
SIRV408
IsoQuant w/o A
Recall	0.5652
Precision	0.9286
